# Supplementary material for: Structural basis for self-discrimination by neoantigen-specific TCRs
Source: Nat Commun. 2024 Mar 8;15:2140. doi: 10.1038/s41467-024-46367-9 (PMC10924104; doi:10.1038/s41467-024-46367-9)
Supplement: Supplementary file 5 — Source Data [file 41467_2024_46367_MOESM5_ESM.xlsx]

## Sheet: Fig. 1B
Type	%IFNG/CD3+CD8+										%IFNG/CD3+CD4+
Tm9sf3	0.029	0.049	0.037	0.028	0.045						0.074	0.034	0.077	0.061	0.035
Alms1	0.076	0.058	0.11	0.058	0.046						0.089	0.061	0.0215	0.063	0.031
Actn4	0.08	0.056	0.12	0.061	0.046						0.057	0.032	0.019	0.029	0.028
Herc2	0.08	0.047	0.097	0.081	0.056						0.019	0.031	0.055	0.034	0.081
Ctsd	0.084	0.13	0.084	0.048	0.03						0.045	0.029	0.087	0.04	0.052
Prrc2b	0.085	0.036	0.063	0.089	0.094						2.54	1.9	0.91	0.86	0.55
Mt-Co1	0.18	0.17	0.13	0.23	0.15						1.02	0.98	1.32	0.68	0.54
Arvcf	0.46	0.42	0.3	0.34	0.15						0.099	0.031	0.12	0.055	0.08
Lrc28	0.63	0.35	0.86	0.22	0.79						1.38	1.4	1.28	1.23	3.02
Pbk	0.29	0.65	0.84	0.72	0.38						0.11	0.035	0.066	0.052	0.061
Ndufs6	0.25	0.86	1.44	0.63	1.13						0.063	0.093	0.074	0.039	0.093
Nsun2	1.3	0.76	1.8	0.36	3.2						0.054	0.051	0.04	0.032	0.021
Hsf2	2.19	0.57	1.56	0.9	2.04						0.29	0.71	0.45	0.68	0.67
DMSO	0.083	0.046	0.045	0	0.04	0.14	0.041	0.033	0.031	0.058	0.08	0.1	0.065	0.074	0.088	0.099	0.031	0.12	0.055	0.08
Mock	0.043	0.035	0.071	0.076	0.1	0.033	0.092	0.1	0	0.081	0.031	0.1	0.071	0.091	0.027	0.098	0.114	0.092	0.054	0.07

## Sheet: Fig. 1D and Ext. Fig 1A
Peptide (#)	%Tetramer+/Live+Singlet+CD3+CD8+CD44+
Replicate	#1	#2	#3	#4
1	0.013	0.03	0.007	0.041
2	0.001	0.001	0.017	0.03
3	0.013	0.03	0.007	0.041
4	0.01	0.011	0.022	0.017
5	0.96	2	1.29	1.2
6	0.017	0.079	0.045	0.011
7	0.066	0.037	0.056	0.026
9	0.034	0.018	0.034	0.015
10	0.044	0.046	0.07
12	0.017	0.072	0.053	0.024
13	0.025	0.015	0.029	0.021
14	0.011	0.06	0.021	0.041
15	0.075	0.03	0.06	0.067
16	0.011	0.025	0.00596	0.018
17	0.081	0.013	0.075	0.015
19	0.017	0.013	0.016	0.014
20	0.059	0.044	0.034
21	0.037	0.044	0.036	0.031
22	0.014	0.0093	0.015	0.013
23	0.011	0.001	0.037
24	0.019	0.027	0.005
25	0.005	0.005	0.005
26	0.064	0.032	0.039
27	0.005	0.015	0.059
29	0.15	0.31	0.85	0.53
30	0.07	0.013	0.02	0.017
31	0.011	0.057	0.07	0.026
32	0.005	0.005	0.005	0.005
34	0.13	0.187	0.3	0.39
35	0.071	0.078	0.097	0.013
36	0.01	0.062	0.077
39	0.016	0.01	0.019
40	0.031	0.077	0.014
41	0.077	0.014	0.012
42	0.059	0.089	0.056
43	0.012	0.012	0.075
44	0.37	1.27	0.22	0.49
45	0.092	0.093	0.018	0.089
46	1.58	7.32	1.66	3.83
47	1.35	2.88	3.13	1.82
48	0.005	0.012	0.01	0.058
49	0.01	0.044	0.0439	0.0414
50	0.37	0.149	0.13	0.183
Pmel24-32	0.58	0.48	0.2	0.13
Trp2180-188	0.52	0.72	0.44	1.23
Tyrp1455-463	2.8	2.08	1.23	2.05
Ova(257-264)	3.91	3.6	4.25	2.99

## Sheet: Fig. 1F
	Mutant (ALT) Affinity (%Rank)	ALT/REF	-log10(ALT/REF)
Fat1_H-2-Db_IAMQNTTQL	2.20761	1.01639	-0.007062
Lins1_H-2-Db_RMLQNSDTL	2.19382	0.5	0.30103
Hsf2_H-2-Db_YGFRNVVHI	2.14874	0.033988	1.46868
Pask_H-2-Kb_ANFIFRQL	2.08619	1.24242	-0.09427
Ctsd_H-2-Db_VSFANAVVL	2.07058	0.397196	0.400995
Tulp2_H-2-Db_ASVTNFQIV	2.00877	0.720588	0.142313
Pnp_H-2-Kb_VVMEYENL	1.8041	0.541379	0.266498
Alms1_H-2-Kb_ATFYFHHPV	1.78781	0.076239	1.11782
Nr1h2_H-2-Kb_SGFRYNVL	1.767	0.60424	0.21879
Arvcf_H-2-Kb_VVHLYLSL	1.7167	0.327645	0.484596
Piga_H-2-Kb_LNVYYLPL	1.58004	0.030767	1.51191
Lins1_H-2-Db_RMLQNSDTLL	1.57025	0.001409	2.85112
Dhx37_H-2-Kb_SSVLFKGL	1.55595	0.551587	0.258386
Tmem39b_H-2-Db_FNLLMVTPI	1.51999	0.166851	0.777672
Ccdc77_H-2-Db_KALSNMQVCL	1.4908	0.002212	2.65521
Ndufs6_H-2-Kb_AALTFRRL	1.47496	1.3189	-0.120211
Pask_H-2-Kb_ANFIFRQLV	1.4034	0.875831	0.057579
Zmiz2_H-2-Db_LAVSNLVFQL	1.38828	0.008606	2.06522
Arvcf_H-2-Kb_VVHLYLSLL	1.36151	0.421104	0.375611
Cd99l2_H-2-Db_RAQSNPMEL	1.33348	4.33645	-0.637134
Smg1_H-2-Db_AAFNNVEATQL	1.32698	1.15725	-0.063427
Ddb1_H-2-Db_VLMINGEEV	1.30715	0.921495	0.035507
Aqr_H-2-Db_VSQINAELV	1.25337	2.59535	-0.414196
Rpgrip1l_H-2-Kb_VVYTFFDF	1.25337	0.867807	0.061577
Lrrc28_H-2-Kb_FTFVYPTI	1.25104	0.691739	0.160058
Creb3l4_H-2-Db_RGMMHTDEM	1.23062	1.01906	-0.008202
Prrc2b_H-2-Kb_TFYPHYPQM	1.18977	0.391041	0.407778
Tars_H-2-Kb_TVYRCGHL	1.1707	1.12688	-0.051877
Ncor1_H-2-Kb_FNYKRRPNL	1.12843	0.741775	0.129728
Rfwd3_H-2-Kb_VIYSHLQV	1.11804	0.026546	1.576
Gpatch4_H-2-Db_KALATSQPL	1.08991	0.245694	0.609606
Pole_H-2-Kb_MMKKFFLQL	1.08778	0.151943	0.818318
Dhx57_H-2-Kb_LGYHVASL	1.04964	2.06005	-0.313877
Soga1_H-2-Kb_RVYYSPPL	1.01592	0.279745	0.553238
Braf_H-2-Db_LMRVNYDQL	0.98464	1.03496	-0.014926
Chd6_H-2-Db_YYIMNGPQL	0.978397	0.984082	0.006969
Tnpo3_H-2-Kb_LAYLMKGL	0.965773	0.67625	0.169893
B3galt6_H-2-Kb_VHYLRLSL	0.934047	0.032807	1.48403
Alms1_H-2-Kb_SATFYFHHPV	0.929593	0.811594	0.090661
Pbk_H-2-Db_AAVILRDAL	0.919734	0.289322	0.538619
Klhl22_H-2-Db_YILKNVVAF	0.917574	1.12991	-0.053043
Rfwd3_H-2-Kb_VIYSHLQVPL	0.914709	0.896831	0.047289
Atp2b4_H-2-Kb_VSLEIQPL	0.910802	0.425355	0.371248
Srgap2_H-2-Kb_RTFLSAQL	0.910095	0.641293	0.192943
Piga_H-2-Db_TNGLNVYYL	0.909389	0.02437	1.61315
Wiz_H-2-Kb_TARMMFSGL	0.907279	0.467523	0.330197
Map3k6_H-2-Kb_VCFDYTFAL	0.906228	1.20485	-0.080935
Trim45_H-2-Db_YGAINTQDV	0.886725	4.58657	-0.661488
Fbxl14_H-2-Kb_VAIGHLAGM	0.864231	0.853308	0.068894
Xylb_H-2-Db_TAMGNNGNM	0.859178	0.770045	0.113484
Herc6_H-2-Db_KGLQNEGII	0.813892	0.541446	0.266445
Eif3h_H-2-Kb_SQFSYQHTI	0.790485	1.03514	-0.015001
D030056L22Rik_H-2-Db_SANCLTETL	0.770062	0.734112	0.134238
Alms1_H-2-Kb_TFYFHHPV	0.752763	0.642312	0.192254
Zic2_H-2-Kb_KSYTLPSSL	0.74958	2.7856	-0.444919
Hsf2_H-2-Kb_NMYGFRNV	0.72723	0.349171	0.456962
Prrc2b_H-2-Kb_RTFYPHYPQM	0.723998	0.330243	0.481166
Cpd_H-2-Db_YLQTNFFEV	0.723308	0.387262	0.411995
Nckipsd_H-2-Kb_QNLCYSAL	0.720333	0.043673	1.35979
Rad9b_H-2-Kb_ANLILATL	0.709965	6.63265	-0.821687
Ndufs6_H-2-Kb_AALTFRRLL	0.706196	0.968966	0.013692
Cpsf3l_H-2-Db_RTFANNPGPM	0.677988	0.039853	1.39953
Dip2a_H-2-Kb_LVFVVGRL	0.676129	0.48785	0.311714
Pelp1_H-2-Kb_VTYFHRACGSL	0.671824	0.367196	0.435103
Hipk3_H-2-Kb_ATLTFEGM	0.65738	0.025317	1.59658
Ctsd_H-2-Kb_VSFANAVVL	0.656198	0.47442	0.323837
Slc37a3_H-2-Kb_FSYSLLHV	0.645507	0.168492	0.773422
Tctn3_H-2-Kb_VSVRQTNL	0.607655	22.8518	-1.35892
Eif3j1_H-2-Kb_KSLYYASCL	0.601192	3.09259	-0.490323
Prrc2b_H-2-Kb_TFYPHYPQML	0.589391	0.38122	0.418824
Cnksr2_H-2-Kb_SGFTHCCL	0.583193	0.749856	0.125022
Shmt1_H-2-Kb_ANVAVYTAL	0.581533	9.36071	-0.971309
Herc2_H-2-Kb_FGQMFAKM	0.581202	0.058412	1.2335
Ap3d1_H-2-Kb_TNFEWCISI	0.580209	8.03975	-0.905243
Pelp1_H-2-Kb_VTYFHRAC	0.568958	0.221857	0.653927
Arvcf_H-2-Kb_VHLYLSLL	0.551758	0.280364	0.552278
Herc2_H-2-Kb_SVFGQMFAKM	0.548367	0.203437	0.691569
Ccdc77_H-2-Db_KALSNMQVCLF	0.547753	0.063111	1.19989
Lrrc28_H-2-Kb_FVYPTIFPL	0.541664	2.53351	-0.403723
Fzd7_H-2-Kb_VAHVAAFL	0.534617	0.338276	0.470729
Wipi2_H-2-Kb_RAFAAVRL	0.531062	0.746261	0.127109
Alms1_H-2-Kb_RSATFYFHHPV	0.521001	0.930513	0.031278
Ctsd_H-2-Kb_VSFANAVV	0.493495	0.411802	0.385311
Amn_H-2-Kb_VALVLLAL	0.488785	0.319894	0.494995
Pik3r4_H-2-Db_YALRLKDIASL	0.469928	1.29499	-0.112268
Haus6_H-2-Kb_VARNRFVQI	0.453828	0.973699	0.011575
Nsun2_H-2-Kb_KILRMSPL	0.426548	0.179144	0.746798
Hsf2_H-2-Kb_LNMYGFRNV	0.417596	0.387689	0.411517
Fzd7_H-2-Kb_VAVAHVAAF	0.403843	1.11469	-0.047154
Eif3j1_H-2-Kb_SLYYASCL	0.397181	2.50594	-0.398971
Fam179a_H-2-Kb_ANARFDAFL	0.36261	0.6995	0.155212
Ndufs6_H-2-Kb_AAALTFRRL	0.358129	1.65309	-0.218297
Lrrc28_H-2-Kb_FTFVYPTIF	0.336676	0.567451	0.246072
mt-Co1_H-2-Kb_TVYPPLAVNL	0.303731	0.87714	0.056931
Mfap3_H-2-Kb_YNASFLPSI	0.278107	0.475079	0.323234
Ap3d1_H-2-Kb_TNFEWCISIL	0.276626	7.22541	-0.858863
R3hdm1_H-2-Kb_AASNYSSL	0.275888	0.138037	0.860004
B3galt6_H-2-Kb_VHYLRLSLEYL	0.26825	1.07797	-0.032606
Fat1_H-2-Kb_IAMQNTTQL	0.257589	0.732114	0.135421
Pten_H-2-Kb_IAMGFPVERL	0.246417	1.69862	-0.230097
Hpdl_H-2-Kb_SFLAGFRPL	0.240937	0.905393	0.043163
Ddx23_H-2-Kb_QTAMFTATM	0.223517	1.58752	-0.200718
Apbb2_H-2-Kb_CMLRYQTCL	0.209012	0.404371	0.39322
Herc2_H-2-Kb_QMFAKMSSF	0.206349	0.068738	1.16281
Wiz_H-2-Kb_ARMMFSGL	0.204189	0.173521	0.760649
Prrc2b_H-2-Kb_RTFYPHYPQML	0.201764	0.476711	0.321745
Xpc_H-2-Kb_TVRPYRSL	0.200866	0.603623	0.219234
Eif3j1_H-2-Kb_KSLYYASC	0.19942	5.37245	-0.730172
Lrrc28_H-2-Kb_FTFVYPTIFPL	0.195656	0.847248	0.071989
Pole_H-2-Kb_NMMKKFFLQL	0.192871	0.258786	0.58706
Mfap3_H-2-Kb_ASFLPSIEL	0.19044	1.54974	-0.190258
Wdr82_H-2-Kb_TNGSFIRLL	0.186286	0.283587	0.547314
Lrrc28_H-2-Kb_VYPTIFPL	0.175289	1.48819	-0.172659
Rpgrip1l_H-2-Kb_HAYVVYTFF	0.16469	0.664402	0.177569
Dus1l_H-2-Kb_VTLSGFSEV	0.15789	0.557945	0.253408
Tars_H-2-Kb_TTVYRCGHL	0.156767	1.34947	-0.130163
Dock9_H-2-Kb_IQVTHMTPF	0.150519	0.826244	0.082891
Sirpa_H-2-Kb_VVLLMDAL	0.141944	9.83902	-0.992952
Dock10_H-2-Kb_RSIVRSHL	0.136201	1.15688	-0.063288
Pten_H-2-Kb_MGFPVERL	0.13389	0.923686	0.034476
Xpc_H-2-Kb_TVRPYRSLL	0.133417	0.619734	0.207795
Pole_H-2-Kb_HNMMKKFFLQL	0.126156	0.301026	0.521395
Zmiz2_H-2-Kb_VSNLVFQL	0.111259	1.04425	-0.018806
Aqr_H-2-Kb_INAELVTQL	0.105684	13.9007	-1.14304
Tmem39b_H-2-Kb_FNLLMVTPI	0.090284	0.416265	0.38063
Herc2_H-2-Kb_VFGQMFAKM	0.089162	0.23116	0.636087
Xylb_H-2-Kb_GNMGFYFDV	0.080974	0.629523	0.200988
Haus6_H-2-Kb_VARNRFVQIL	0.080817	1.05208	-0.022051
Dennd5a_H-2-Kb_HMYEAVAL	0.059633	0.244688	0.611388
Fzd7_H-2-Kb_VAHVAAFLL	0.058588	0.565018	0.247938
Hsf2_H-2-Kb_NMYGFRNVV	0.056308	0.544879	0.2637
Acot8_H-2-Kb_ASFQQMRPSPL	0.053793	0.59874	0.222762
Rfwd3_H-2-Kb_YSHLQVPL	0.051245	0.73138	0.135857
Nckipsd_H-2-Kb_QNLCYSALV	0.047256	0.113775	0.943953
Nr1h2_H-2-Kb_ASGFRYNVL	0.04624	1.3867	-0.141984
Pex6_H-2-Kb_SSQPRLAHV	0.031751	0.645083	0.190384
Nfrkb_H-2-Db_SAPRASTTAV	0.016013	0.051775	1.28588
St6galnac3_H-2-Kb_VNEATFPLL	0.013721	0.979478	0.009005
Sned1_H-2-Kb_VHLALQLL	-0.007236	0.043158	1.36494
Piga_H-2-Kb_TNGLNVYYLPL	-0.023828	0.920851	0.035811
Tmem198_H-2-Kb_ETLRFKLL	-0.027146	1.88875	-0.276175
Atf7_H-2-Kb_ISPSAHPM	-0.033826	0.553592	0.25681
Tgtp2_H-2-Kb_KNFQRESKI	-0.03862	0.988425	0.005056
Fryl_H-2-Kb_THFRNNTLL	-0.059866	1.10685	-0.044088
Ddit4l_H-2-Kb_SALKRTLIL	-0.062168	0.711055	0.148097
Piga_H-2-Kb_GLNVYYLPL	-0.063559	0.870376	0.060293
Arsb_H-2-Kb_LTGRYQIYL	-0.069409	1.17991	-0.071848
Fzd7_H-2-Kb_VAVAHVAAFL	-0.072801	0.962321	0.01668
Pelp1_H-2-Kb_TYFHRACGSL	-0.083072	1.05461	-0.023093
Braf_H-2-Kb_LMRVNYDQL	-0.107481	0.38764	0.411572
Nsun2_H-2-Kb_KILRMSPLL	-0.109241	0.81765	0.087433
Wdr3_H-2-Kb_DTFEHIQTL	-0.109511	0.131107	0.882375
Wipi2_H-2-Kb_QGRAFAAV	-0.118265	1.07544	-0.031585
Dennd5a_H-2-Kb_HMYEAVALI	-0.128561	0.331345	0.479719
Tars_H-2-Kb_TVYRCGHLI	-0.138303	1.15401	-0.062209
Tctn3_H-2-Kb_SVSVRQTNL	-0.158935	1.21638	-0.08507
Tmem181a_H-2-Kb_LRLTFLTAL	-0.171405	0.893754	0.048782
Soga1_H-2-Kb_VYYSPPLARRL	-0.172632	0.777807	0.109128
Tctn1_H-2-Kb_LSMPHYSSPAI	-0.174438	0.867518	0.061721
Rpgrip1l_H-2-Kb_VVYTFFDFP	-0.177508	1.02277	-0.009777
Tctn3_H-2-Kb_VSVSVRQTNL	-0.203876	11.5292	-1.0618
Msantd3_H-2-Kb_KSAARTIAL	-0.23621	0.301066	0.521338
S100a13_H-2-Kb_TVVCTFFTF	-0.238924	1.34976	-0.130257
Fkrp_H-2-Kb_AALLRSLRI	-0.240998	0.889036	0.05108
Stil_H-2-Kb_SYYRKPKRM	-0.243137	1.12335	-0.050514
Pole_H-2-Kb_MMKKFFLQLI	-0.24731	0.336962	0.472419
Klhl26_H-2-Kb_RAPMRAPRV	-0.256092	0.475906	0.322478
Kif18b_H-2-Kb_QMYEARAQAL	-0.272004	0.635148	0.197125
Cpd_H-2-Kb_TNFFEVTIEL	-0.279279	0.334759	0.475268
Mrpl2_H-2-Kb_MSADRSARF	-0.285242	0.60248	0.220057
Serac1_H-2-Kb_YSVSHHGSRL	-0.293318	1.04722	-0.020039
Ddx54_H-2-Kb_KNYRTRTIIF	-0.295105	1.10713	-0.044197
Arhgef18_H-2-Kb_KSFGKLKNGL	-0.297498	0.090131	1.04513
Nsun2_H-2-Kb_RKILRMSPL	-0.322901	0.285546	0.544325
Dock11_H-2-Kb_VSRCHEEGL	-0.327318	0.525148	0.279719
Tars_H-2-Kb_TVYRCGHLIDL	-0.330089	0.514397	0.288702
Alms1_H-2-Kb_SVFRSATFYF	-0.339551	0.87162	0.059673
Fzd7_H-2-Kb_VAVAHVAAFLL	-0.342798	0.997418	0.001123
Gamt_H-2-Kb_AAYDASNTHL	-0.380175	0.889738	0.050738
Tctn1_H-2-Kb_SMPHYSSPA	-0.388083	0.794868	0.099705
Alms1_H-2-Kb_HSVFRSATF	-0.400452	0.67727	0.169238
Cpd_H-2-Kb_WNYLQTNFF	-0.413836	0.444155	0.352465
Mfap3_H-2-Kb_YNASFLPSIEL	-0.433065	1.21863	-0.085872
Lrrk2_H-2-Kb_SIMGECLLL	-0.43621	1.57584	-0.197512
Tctn1_H-2-Kb_SMPHYSSPAI	-0.465829	0.729037	0.137251
Timp2_H-2-Kb_KSINWHQAKF	-0.489762	0.353399	0.451735
Ap3d1_H-2-Kb_TNFEWCISILV	-0.491194	4.16449	-0.619562
Hsf2_H-2-Kb_NMYGFRNVVHI	-0.505286	1.02393	-0.010269
Lrrk2_H-2-Kb_IMGECLLLL	-0.507977	2.42027	-0.383864
Tbc1d4_H-2-Kb_VARGFDIIF	-0.520117	1.56665	-0.194971
Tm9sf3_H-2-Kb_AIYHHASRAI	-0.528081	1.59428	-0.202565
Pelp1_H-2-Kb_VTYFHRACGS	-0.586531	0.737066	0.132493
Dip2a_H-2-Kb_FVVGRLDGL	-0.618822	0.700323	0.154701
Cpd_H-2-Kb_WNYLQTNFFEV	-0.621696	0.397689	0.400456
Ddit4l_H-2-Kb_SSALKRTLI	-0.695587	0.524734	0.280061
Ddit4l_H-2-Kb_SSALKRTLIL	-0.738138	0.882664	0.054205
Pole_H-2-Kb_NMMKKFFLQLI	-0.744692	0.538316	0.268963

## Sheet: Fig. 2B-C
	[Peptide], (nM)	Ndufs6(5)_ALT_Raw			Ndufs6(5)_REF_Raw			Ndufs6(5)_ALT_Normalized			Ndufs6(5)_REF_Normalized
0	0	0.14	0.14	0.093	0.14	0.047	0.047	0	0	0	0	0	0
-13	0.0001	0.23	0.14	0.095	0.18	0.18	0.14	0.138547	0	0.00318944	0.0615764	0.208595	0.148309
-12	0.001	0.14	0.14	0.14	0.19	0.092	0.046	0	0	0.0749518	0.0769704	0.0705772	-0.00159472
-11	0.01	7.71	8.08	6.26	0.046	0.14	0.19	11.6533	12.4529	9.83463	-0.144704	0.145859	0.228045
-10	0.1	43.3	42		0.66	0.64	0.78	66.4409	65.6524		0.800493	0.93005	1.16893
-9	1	59	57.5	59.3	3.06	3.17	3.93	90.6096	89.9624	94.4185	4.49507	4.89806	6.19229
-8	10	61.2	62.2	62.1	8.99	9.36	10.8	93.9963	97.3338	98.8837	13.6238	14.6063	17.148
-7	100	63.2	62.9	61.5	16.9	16.6	16.4	97.0751	98.4316	97.9269	25.8005	25.9614	26.0784
-6	1000	65.1	61.5	62.1	22.9	22.2	25.5	100	96.2359	98.8837	35.0369	34.7444	40.5904
-5	10000	61.5	63.9	62.8	31.3	30.9	30.8	94.4581	100	100	47.968	48.3893	49.0424
	[Peptide], (nM)	Ndufs6(5)_ALT_Raw			Ndufs6(5)_REF_Raw			Ndufs6(5)_ALT_Normalized			Ndufs6(5)_REF_Normalized
0	0	0.094	0.14	0.38	0.19	0.33	0.047	0	0	0	0	0	0
-13	0.0001	0.19	0.23	0.092	0.14	0.047	0.44	0.1352	0.129014	-0.411899	0.0647833	-0.405677	0.562071
-12	0.001	0.24	0.23	0.19	0.32	0.047	0.22	0.205616	0.129014	-0.271739	0.318283	-0.405677	0.247426
-11	0.01	5.79	4.09	4.78	0.23	0.28	0.048	8.02186	5.66227	6.29291	0.191533	-0.0716743	0.00143021
-10	0.1	35.9	35.7	37.2	0.38	0.38	0.34	50.4267	50.9748	52.6602	0.402783	0.0716743	0.41905
-9	1	59.2	61.9	60.1	3.31	2.98	1.7	83.2409	88.5321	85.4119	4.52919	3.79874	2.36413
-8	10	65	66.4	64.3	7.7	6.9	5.35	91.4092	94.9828	91.4188	10.7118	9.418	7.58438
-7	100	71.1	67	64.4	13.3	13.8	10.5	100	95.8429	91.5618	18.5984	19.3091	14.9499
-6	1000	66.7	69.9	67.4	19.5	20	15.1	93.8033	100	95.8524	27.3301	28.1967	21.5289
-5	10000	68.5	63.9	70.3	28.2	26.3	19.5	96.3383	91.3991	100	39.5826	37.2276	27.8218
	[Peptide], (nM)	Lrrc28(29)_ALT_Raw			Lrrc28(29)_REF_Raw			Lrrc28(29)_ALT_Normalized			Lrrc28(29)_REF_Normalized
0	0	0	0	0	0	0	0	0	0	0	0	0	0
-13	0.0001	0.049	0	0	0.048	0	0	0.0731343	0	0	0.0716418	0	0
-12	0.001	0.37	0.48	0.34	0	0.048	0.048	0.552239	0.730594	0.49635	0	0.0730594	0.070073
-11	0.01	13.2	16.7	10.7	0.047	0	0	19.7015	25.4186	15.6204	0.0701493	0	0
-10	0.1	48.9	49.1	43.3	0	0.047	0.048	72.9851	74.7336	63.2117	0	0.0715373	0.070073
-9	1	60.6	57.9	60.7	0	0.095	0	90.4478	88.1279	88.6131	0	0.144597	0
-8	10	60.8	64.9	67	0.094	0.047	0	90.7463	98.7823	97.8102	0.140299	0.0715373	0
-7	100	67	64.8	66	0.047	0.048	0	100	98.6301	96.3504	0.0701493	0.0730594	0
-6	1000	62.7	65.7	65	0.047	0.047	0.047	93.5821	100	94.8905	0.0701493	0.0715373	0.0686131
-5	10000	62.5	65	68.5	0.048	0.047	0.049	93.2836	98.9346	100	0.0716418	0.0715373	0.0715328
	[Peptide], (nM)	Nsun2(34)_ALT_Raw			Nsun2(34)_REF_Raw			Nsun2(34)_ALT_Normalized			Nsun2(34)_REF_Normalized
0	0	0	0	0.049	0.048	0.049	0	0	0	0	0	0	0
-13	0.0001	0	0.099	0	0.05	0.049	0.049	0	0.161	-0.082	0.0846024	0	0.0823
-12	0.001	0.05	0	0.049	0.049	0.048	0	0.0846024	0	0	0.0829103	-0.002	0
-11	0.01	3.02	4.46	5.22	0.049	0	0	5.10998	7.252	8.6833	0.0829103	-0.08	0
-10	0.1	32.4	39.2	38.4	0.15	0	0.049	54.8223	63.74	64.4	0.253807	-0.08	0.0823
-9	1	52.7	61.5	56.7	0.25	0.05	0.2	89.1709	100	95.13	0.423012	0.0016	0.3358
-8	10	58.3	59.8	56.6	2.15	2.62	1.89	98.6464	97.236	94.962	3.6379	4.1805	3.1738
-7	100	59.1	60.8	59.6	9.26	9.5	8.19	100	98.862	100	15.6684	15.367	13.753
-6	1000	57.3	59.6	59.2	30.5	27.8	26.6	96.9543	96.911	99.328	51.6074	45.124	44.668
-5	10000	58	58.3	59.4	45.8	43.6	46.4	98.1387	94.797	99.664	77.4958	70.815	77.916
	[Peptide], (nM)	Nsun2(34)_ALT_Raw			Nsun2(34)_REF_Raw			Nsun2(34)_ALT_Normalized			Nsun2(34)_REF_Normalized
0	0	0	0	0	0	0	0.051	0	0	0	0	0	0
-13	0.0001	0	0	0	0.052	0.053	0	0	0	0	0.246446	0.201521	-0.231818
-12	0.001	0	0.052	0.052	0	0.053	0	0	0.197719	0.236364	0	0.201521	-0.231818
-11	0.01	0.59	1.95	1.28	0	0	0	2.79621	7.41445	5.81818	0	0	-0.231818
-10	0.1	10.3	12.7	12.2	0.052	0	0	48.8152	48.289	55.4545	0.246446	0	-0.231818
-9	1	18.8	21.3	22	0	0.05	0.1	89.0995	80.9886	100	0	0.190114	0.222727
-8	10	21.1	26.3	22	1.11	0.77	0.93	100	100	100	5.26066	2.92776	3.99545
-7	100	18	21.3	20.5	4.91	4.21	5.89	85.3081	80.9886	93.1818	23.2701	16.0076	26.5409
-6	1000	16.1	19.9	21.2	11.5	13.1	11.2	76.3033	75.6654	96.3636	54.5024	49.8099	50.6773
-5	10000	20.5	20.4	18.5	16.1	16.8	15.7	97.1564	77.5665	84.0909	76.3033	63.8783	71.1318
	[Peptide], (nM)	Pbk(44)_ALT_Raw			Pbk(44)_REF_Raw			Pbk(44)_ALT_Normalized			Pbk(44)_REF_Normalized
0	0	0	0.05	0.051	0	0.049	0	0	0	0	0	0	0
-13	0.0001	0	0.05	0	0	0.1	0	0	0	-0.150669	0	0.164251	0
-12	0.001	0	0.05	0.099	0	0.049	0.1	0	0	0.141806	0	0	0.29543
-11	0.01	1.55	2.26	0.91	0	0	0	4.84375	7.11755	2.53774	0	-0.15781	0
-10	0.1	14	15.7	13	0.099	0.049	0.049	43.75	50.4026	38.2552	0.309375	0	0.144761
-9	1	25.7	26.1	25.2	0.099	0.049	0	80.3125	83.8969	74.2976	0.309375	0	0
-8	10	32	29.5	27.3	0.84	0.49	0.56	100	94.847	80.5016	2.625	1.42029	1.65441
-7	100	28.9	31.1	31	1.58	2.08	2.06	90.3125	100	91.4325	4.9375	6.54106	6.08585
-6	1000	30.7	30.1	33.9	2.66	2.69	2.74	95.9375	96.7794	100	8.3125	8.50564	8.09477
-5	10000	28.1	30.5	31.9	2.37	2.41	1.99	87.8125	98.0676	94.0914	7.40625	7.60386	5.87905
	[Peptide], (nM)	Hsf2(46)_ALT_Raw			Hsf2(46)_REF_Raw			Hsf2(46)_ALT_Normalized			Hsf2(46)_REF_Normalized
0	0	0.093	0.14	0.093	0.23	0.049	0.046	0	0	0	0	0	0
-13	0.0001	0.14	0.092	0.19	0.046	0.062	0.14	0.0643774	-0.067359	0.135651	-0.0643774	0.0182431	0.131456
-12	0.001	0.19	0.18	0	0.094	0.074	0.23	0.132864	0.0561325	-0.130057	0.00136973	0.0350828	0.257317
-11	0.01	0.73	0.62	0.47	0.36	0.27	0.14	0.872519	0.67359	0.527221	0.365718	0.310132	0.131456
-10	0.1	10.6	9.69	7.63	2.12	1.28	1.47	14.3918	13.4016	10.5402	2.77645	1.72748	1.99141
-9	1	47	35.5	47.5	22.9	23.9	15.9	64.25	49.6211	66.297	31.2395	33.4704	22.1713
-8	10	68.8	61.8	59	51.6	54.1	37.2	94.1102	86.5282	82.3793	70.5508	75.8504	51.9585
-7	100	68.1	69.7	66	64	60.5	69.7	93.1513	97.6144	92.1686	87.5354	84.8316	97.4086
-6	1000	73.1	71.4	68.1	70.8	61.3	71.7	100	100	95.1054	96.8496	85.9543	100.206
-5	10000	71.7	70.9	71.6	71.6	65.3	72.4	98.0824	99.2983	100	97.9454	91.5675	101.184
	[Peptide], (nM)	Hsf2(47)_ALT_Raw			Hsf2(47)_REF_Raw			Hsf2(47)_ALT_Normalized			Hsf2(47)_REF_Normalized
0	0	0	0	0	0.11	0	0	0	0	0	0	0	0
-13	0.0001	0.053	0.21	0.16	0	0.054	0.1	0.0681234	0.262829	0.204082	0	0.0675845	0.127551
-12	0.001	6.23	6.56	5.41	0.1	0.052	0	8.00771	8.21026	6.90051	0.128535	0.0650814	0
-11	0.01	55.1	55	53.8	0.052	0.1	0.052	70.8226	68.836	68.6224	0.066838	0.125156	0.0663265
-10	0.1	73.3	74.1	75.3	0.11	0	0.16	94.2159	92.7409	96.0459	0.141388	0	0.204082
-9	1	77.6	77	77.1	0.11	0.16	0.32	99.7429	96.3705	98.3418	0.141388	0.20025	0.408163
-8	10	77.1	75.9	78.4	1.48	1.06	2.06	99.1003	94.9937	100	1.90231	1.32666	2.62755
-7	100	77.2	79.9	76.6	10.9	12.5	13.8	99.2288	100	97.7041	14.0103	15.6446	17.602
-6	1000	77.8	76.9	77.3	28.1	28.9	27	100	96.2453	98.5969	36.1183	36.1702	34.4388
-5	10000	76.6	78.4	77.1	38.7	38.6	36.3	98.4576	98.1227	98.3418	49.7429	48.3104	46.301
	[Peptide], (nM)	Arvcf(50)_ALT_Raw			Arvcf(50)_REF_Raw			Arvcf(50)_ALT_Normalized			Arvcf(50)_REF_Normalized
0	0	0.092	0.047	0	0	0.047	0	0	0	0	0	0	0
-13	0.0001	0.047	0	0.046	0.093	0	0.046	-0.06232	-0.0652298	0.0651558	0.00138489	-0.0652298	0.0651558
-12	0.001	0.61	0.14	0.99	0	0.093	0.045	0.717372	0.129072	1.40227	-0.12741	0.0638419	0.0637394
-11	0.01		12.5	14.6	0.57	0.14	0.14		17.2831	20.6799	0.661977	0.129072	0.1983
-10	0.1	56.5	58.4	60.4	6.84	4.14	2.34	78.1188	80.9862	85.5524	9.34522	5.68054	3.31445
-9	1	68.1	70.7	70.4		28.3	23.7	94.1835	98.057	99.7167	36.3904	39.2114	33.5694
-8	10	72.3	72.1	70.6	64.8	58.6	63.7	100	100	100	89.6133	81.2638	90.2266
-7	100	66.6	60.8	70.5	72	69	71	92.1061	84.3171	99.8584	99.5845	95.6976	100.567
-6	1000	64.4	62.5	62.5	66	68.4	67.9	89.0594	86.6765	88.5269	91.2752	94.8649	96.1756
-5	10000	62	59.1	62	64.8	62.6	67	85.7357	81.9577	87.8187	89.6133	86.8153	94.9008

## Sheet: Fig. 2D
	EC50 MT (nM)			EC50 WT (nM)			Fold Change WT/MT, Log10(nM)			Fold Change MT/WT, Log10(nM)
47BE7	0.005619	0.005157	0.00611	8668	6489	12050	1.54262e+06	1.25829e+06	1.97218e+06	6.4825e-07	7.9473e-07	5.0705e-07
50AD1	0.0313	0.02198	0.04447	1.679	1.397	2.028	53.6422	63.5578	45.6038	0.0186421	0.0157337	0.021928
29BF8	0.04353	0.03604	0.05261	6.584e+70	-	-	0
5BD5	0.05927	0.05226	0.06725	8818	6385	12640	148777	122178	187955	6.72148e-06	8.1848e-06	5.3204e-06
34AE3	0.07125	0.06392	0.07908	1395	1251	1556	19578.9	19571.3	19676.3	5.1075e-05	5.1095e-05	5.0823e-05
34BH11	0.1016	0.06726	0.1567	1232	989.6	1544	12126	14713.1	9853.22	8.2468e-05	6.7967e-05	0.00010149
5BD12	0.1079	0.08963	0.1305	86288	47202	180930	799703	526632	1.38644e+06	1.2505e-06	1.8989e-06	7.2127e-07
44CH2	0.1637	0.1235	0.2185	3608282314	-	-	0
46AD8	0.7149	0.5961	0.8591	4.01	3.045	5.291	5.60918	5.1082	6.15877	0.178279	0.195764	0.16237
59BB5	0.006227	0.005353	0.007222	0.03295	0.02684	0.04044	332.86	345.19	322.345	N/A	N/A	N/A
59AC3	0.01021	0.008728	0.012	0.06947	0.05971	0.08086	6.80411	6.8412	6.73833	N/A	N/A	N/A
55BA5	0.004221	0.001705	0.002787	1.405	2.65305	2.91705	5.29147	5.01401	5.59956	N/A	N/A	N/A
180CC6	N/A	N/A	N/A	30.41	54.995		N/A	N/A	N/A	N/A	N/A	N/A
1. No mutant/heteroclitic equivalent for Trp1 and tgTCR 180CC6, hence "not available (N/A)"
2. Fold change MT/WT not calculated for 59BB5, 59AC3, 55BA5 and 180CC6 because the mutant/heteroclitic peptide is not expressed in the B16F10 tumor, hence "not available (N/A)"

## Sheet: Fig. 3A
tgTCR	B16F10 (WT), No IFNg						B16F10 (WT), +IFNg						B16F10 (H2-Db-/-), +IFNg						B16F10 (H2-Kb-/-), +IFNg						B16F10 (Eif1a-BFP Control Vector), +IFNg						B16F10 (Eif1a-Neoantigen Overexpression Vector), +IFNg
5BD5	0.53	0.76	0.5	0.62	0.59	0.51	2.39	2.36	2.27	1.26	1.3	1.07	0.3	0.32	0.34				0.22	0.26	0.3				0.34	0.35	0.31				45.6	45.5	45.5	45.7	45.4	45.3
5BD12	0.63	0.61	0.55	0.97	0.99	0.94	3.53	3.81	3.66	2.41	2.67	2.63	0.39	0.4	0.36				0.36	0.38	0.36				0.36	0.35	0.4				49.8	50.6	49.9	51.1	49.7	50.4
29BF8	0.52	0.51	0.49				0.36	0.31	0.34				0.34	0.37	0.47				0.4	0.32	0.28				0.51	0.48	0.47				0.74	0.82	0.61	0.7	0.65	0.54
34AE3	0.67	0.6	0.61				0.63	0.56	0.58				0.55	0.44	0.41				0.44	0.3	0.41				0.68	0.74	0.62				2.9	2.94	2.78	2.87	2.93	2.72
34BH11	0.81	0.73	0.62				0.45	0.53	0.38				0.47	0.43	0.5				0.29	0.4	0.43				0.56	0.49	0.48				2.2	2.19	2.18	2.06	1.98	2
44CH2	0.39	0.52	0.17	0.3	0.38	0.46	0.31	0.35	0.32	0.46	0.35	0.43	0.36	0.38	0.27				0.26	0.34	0.31				0.35	0.39	0.41				41.8	41.4	41.4	52.1	52.6	51.9
46AD8	0.22	0.29	0.24				0.38	0.31	0.4				0.31	0.4	0.39				0.3	0.38	0.32				0.36	0.35	0.38				0.47	0.4	0.38
47BE7	0.65	0.7	0.58	0.47	0.78	0.6	5.12	4.74	4.84	5.76	5.89	5.58	0.31	0.35	0.34				1.3	1.42					3.53	3.81	3.66	2.39	2.36	2.27	47.8	48.3	48.5	45.7	45.4	45.3
50AD1	0.57	0.58	0.51				0.43	0.43	0.45	0.33	0.25	0.36	0.28	0.36	0.26				0.3	0.29	0.32				0.41	0.3	0.31				0.95	0.96	0.85	0.9	0.9	0.83
55BA5	0.41	0.51	0.54				0.86	0.84	0.83	1.29	1.3	1.23	0.23	0.28	0.25				1.29	1.3	1.23				1.03	0.99	1.01				0.64	0.65	0.8
59AC3	0.55	0.49	0.4				19.7	19.3	17.2	16.5	17.2	17.4	0.34	0.27	0.28				13.1	12.7	12.9				16.8	16.9	17.2				15.3	14.6	14.8	16	15.7	15.3
59BB5	0.64	0.61	0.45				39.7	40.7	40.1	39.7	39.9	39.6	0.61	0.6	0.64				35.2	34.7	34.9				39.5	39.8	40				37.1	36.4	34	34.1	33.7	34.4
180CC6	0.83	0.95	0.78				8.27	8.53	8.64	8.54	8.17	8.23	13.3	13.2	12.9				0.64	0.77	0.71				7.74	7.64	7.73				12.5	12.6	12.3	11.6	12.2	11.9

## Sheet: Fig. 3B
	PBS (Control); q72h																		Ndufs6, 2nmol, q3d																Lrrc28, 2nmol, q3d
Time (d)	1	2	3	4	5	6	7	8	9	10	11	12	13	14	15	16	17	18	1	2	3	4	5	6	7	8	9	10	11	12	13	14	15	16	1	2	3	4	5	6	7	8	9	10	11	12	13	14	15
0	0	0	0	0	0	0	0	0	0	0	0	0	0	0	0	0	0	0	0	0	0	0	0	0	0	0	0	0	0	0	0	0	0	0	0	0	0	0	0	0	0	0	0	0	0	0	0	0	0
5	0	4.84905	0	0	0	0	4.5772	0	3.31523	12.2489	1.91232	10.306	10.4209	1.94982	4.51087	5.13145	3.53496	0	0	0	0	0	4.5772	0.659584	1.34636	0	0.998306	12.77	0	3.31523	2.95297	23.2278	14.279	3.31523	0	0	0	1.43676	2.6181	10.0787	3.15655	0	0	0.86029	0	5.3503	0.71609	2.48271	0.974348
8	11.0084	10.5949	0	0	5.72872	12.0572	5.05985	11.8675	33.5103	21.1291	12.6384	15.0025	23.8234	26.5219	23.6237	19.1608	8.4793	4.84905	0	10.0787	0	0	9.63408	0	33.7623	9.09699	5.4996	75.3342	0	22.4493	5.27667	15.0025	34.7827	9.09699	0	0	13.5792	10.7709	8.99203	82.2191	8.23042	0	0	6.45408	0	6.28789	3.1048	12.77	2.3951
10	135.337	81.9908	0	0	77.5114	46.2958	38.1038	55.2337	49.647	62.7393	31.0594	30.821	57.185	19.3344	37.1535	30.3481	29.4168	9.41678	8.63102	17.6444	0	13.5792	108.633	0	171.26	22.2574	8.78453	107.536	0	50.3031	5.72872	43.6961	46.1401	37.6945	7.32909	9.09699	33.5103	28.9583	56.6484	449.63	70.4823	21.2216	13.442	12.2489	0	34.0155	83.8297	97.9911	9.41678
12	386.815	161.031	0	9.25597	158.539	193.808	74.4749	135.976	130.924	144.458	34.5257	139.197	113.097	100.061	121.793	34.27	74.9038	22.0666	11.2495	17.8913	167.191	17.7264	390.034	0	529.907	52.1372	33.2596	153.98	0	82.9069	115.374	191.389	68.642	75.7664	18.7312	16.6004	140.5	51.2981	144.791	866.868	104.557	123.285	55.4092	43.3968	0	61.9788	112.533	144.458	11.7421
14	948.44	493.562	66.2384	52.9854	560.564	428.677	163.911	568.824	314.794	327.263	77.9518	329.565	166.093	258.155	265.078	61.2245	147.812	40.4788	66.2384	77.5114	607.865	50.1386	604.401	0	1278.26	127.832	123.585	135.976	0	119.432	134.701	522.03	252.317	132.175	78.8376	159.96	341.237	419.803	364.166	1744.27	425.249	227.587	97.4781	58.2685	0	215.634	314.794	419.803	24.226
16	2401.59	1352.26	152.595	160.316	1233.23	1293.98	439.07	1037.45	627.151	712.226	114.232	747.505	242.785	565.51	385.533	201.188	359.256	93.4381	216.505	190.988	1362.64	19.5969	1606.18	0	1519.9	403.745	391.973	426.618	0	245.619	162.467	693.116	607.865	354.391	257.175	397.83	884.573	413.061	1183.85	1644.62	843.99	435.587	174.26	181.138	0	575.49	1049.89	976.726	48.9966
18	4373.66	2215.8	309.785	201.188	2529.55	2043.74	917.277	1901.17	1666.62	1871.63	659.584	1427.54	218.253	1697.4	1075.07	132.804	244.672	141.811	657.753	370.99	2648.07	23.6237	3407.47	17.1573		699.765	636.051	1062.43	0	755.499	185.036	880.125	1291.11	721.912	616.581	968.419	1884.52	1430.61	2315.91		1671.72	1574.89	488.295	139.848	0	988.676	1666.62	1382.05	60.1046
[truncated: 101 more columns]

## Sheet: Fig. 3C
	TIL																								PBMC
Condition	1_1	1_2	1_3	1_4	1_5	1_6	1_7	1_8	1_9	2_1	2_2	2_3	2_4	2_5	3_1	3_2	3_3	3_4	3_5	3_6	3_7	3_8	3_9	3_10	1_1	1_2	1_3	1_4	1_5	1_6	1_7	1_8	2_1	2_2	2_3	2_4	2_5	2_6	2_7	2_8	3_1	3_2	3_3	3_4	3_5	3_6	3_7	4_1	4_2
Hsf2 (Db)	46.3	29.1	21.9	17.91	69.2	11	47.4	10.9	24.5	29.4	20.2	10.5	28.7	24.5	6.23	10.5	8.34	6.83	6.58	5.77	15.1	8.77	9.73	8.25	3.56	4.32	3.44	3.02	4.3	1.72	0.77	0.087	1.94	8.18	5.86	1.23	7.76	11.4	0.7	8.84	5.5	5.8	10.85	1.5	12.45	3.35	13.95	3.2	1.16
Hsf2 (Kb)	44.1	37.63	13.87	39.9	16.6	28.1	41.27	40.4	1.61	0	12.2	3.85	4.26	1.61											18.5	5.8	4.66	6.27	5.86	2.96	3.23	6.64	6.75	8.4	7.85	1.89	4.24	20.1	7.13	2.78	0.75	1.19	0.67	0.31	1.42	0.85
Pbk	8.94	0	3.45	5.71	4.46	9.24	6.34	4.21																	2.23	5.09	0.11	0	0.64	0.69	0.55	0	2.07	0	3.95	13.5	3.92	0	3.1	5
Arvcf	66.9	24.3	68.1	73.3	19.8	28	62.3	57.31																	6.75	3.52	4.69	7.47	0.9	1.37	0.11		12.1	10.8	10.4	43.4	26.1	6.49	18.4	15.4
Nsun2	67.13	52.7	44.92	31.2	42.21	63.7	69.4	21.3	33.3	22.8	58.3	68.5	37.4		23	45.3	22.9	54.5							3.92	14.5	7.75	21.2	11	3.58	18.1	0.36	16.7	12.9	13.6	7.12	4.56	23	13.6	9.98	16.55	40.75	32.25	18.45	12.8	31	30.35
Lrrc28	2.63	0	1.73	0	6.43	3.21	8.86	29.7																	0.063	0	6.99	0.24	0.48		5.75	2.27	5.42	1.58	6.66	1.14	2.44	4.15	5.41	4.79
Ndufs6	48	25.2	59.7	63.12	23.5	40.62	34.23	32.7																	1.37	2.83	4.09	10	1.9	5.92		11.9	5.29	10.7	2.4	5.83	11.5	11.7	4.08	8.81
[truncated: 4 more columns]

## Sheet: Fig. 3E
Vehicle
Day 0	0	0	0	0	0	0	0	0	0	0	0	0	0	0	0
Day 12	42.63	78.74	48.26	67.32	76.7	38.58	20.4	20.88	23.94	17.64	122.08	26.52	43.32	31.34	61.47
Day 14	63.375	54.325	81.4	44.75	76.7	15.58	28.12	16.34	38.69	21.6225	132	24.44	48.575	45.25	64.34
Day 17	72	63.18	81	65.6	81.81	46	48.72	29.58	55.2	44.5875	178.2	24	83.6	53.58	73.2075
Day 19	81	80.5	64	78.5625	98	41	86.9	34.77	90.475	63.585	224.485	60	89.9	65.8	78.085
Day 21	164.5	N/A	164.41	152.94	145.34	82.4	133.635	57.76	154.012	132.6	295	N/A	109.04	84.825	83.79
OT-1-reactive ACT
Day 0	0	0	0	0	0	0	0	0	0	0	0	0	0	0
Day 12	49.45	57.5	40.7	63.05	33	13.61	9	33.37	41.85	35.22	41.4	57.5	39.825	40
Day 14	57	66.95	46.15	52.125	46.9	15.2	44.46	56.55	53.1	50.5	57.13	65.72	43.65	45.15
Day 17	63	72	65.6	56	86.6	43.1	51.3	59.52	82.55	45	81.6875	76.775	46.71	62.72
Day 19	63	80	80	56	120.015	71.725	67.5	81.12	109.2	67.66	122.338	92.91	61.64	73
Day 21	73.32	121.04	115.91	86.2	220.725	108.15	112.32	122.953	149.6	64.08	158.062	97.61	74.75	67.2
Hsf2-reactive ACT
Day 0	0	0	0	0	0	0	0	0	0	0	0
Day 12	12.25	16.72	56.9	24	16	16	20	16	25	33	4
Day 14	12.24	14.62	53.88	25.5	17	18	23.75	18	25	36	4
Day 17	15	14.43	71.055	21	20.4	25.8	42	17	32.5	56	8.1
Day 19	8.835	20.68	100.547	44.1	27	26.125	45	16	48	78.625	9
Day 21	19	31.27	146.25	49	34.375	73	48.8	18.45	71.25	123	22.75
Tumor area is shown for each day of measurement. Each column represents an individual mouse
N/A indicates deceased mouse; endpoint statistics (mixed-effects model vs 2-way ANOVA with Tukey correction) remain the same regardless of whether these 2 mice are included or not

## Sheet: Fig. 4A
H2-Kb, Raw (gMFI)
		Ndufs6-ALT			Lrrc28-ALT			Nsun2-ALT			Arvcf-ALT			Hsf2(Kb)-ALT			Ova(257)-ALT			Ndufs6-REF			Lrrc28-REF			Nsun2-REF			Arvcf-REF			Hsf2(Kb)-REF
	[Peptide], Log10(nM)	1	2	3	1	2	3	1	2	3	1	2	3	1	2	3	1	2	3	1	2	3	1	2	3	1	2	3	1	2	3	1	2	3
-5	10000	8934	8828	8126	9027	8522	8050	8298	8180		7922	8180		6921	7275		8465	8834	8834	8000	8358		9009	9297		1825	1896		6503	6481		3030	2932
-6	1000	6122	5736	5355	7789	8478	7543	5757	4530	5262	4429	4530	4456	2779	2954	2758	7581	7439	7439	6880	7194	6511	8388	8353		1524	1498	1410	2489	1974		1785	1766
-7	100	3043	3029	2918	5198	5012	4658	3318	3106	3008	3065	3106	2739	1783	1812	1607	4474	4522	4522	4240	4412	3991	5658	5632	5438	1510	1520	1331	1569	1540	1407	1519	1479	1338
-8	10	2247	2241	2167	3146	3138	2821	2166	2152	2046	2205	2152	2069	1555	1551	1457	2686	2715	2715	2929	3022	2757	3476	3474	3231	1499	1539	1303	1495	1543	1351	1457	1392	1281
-9	1	1659	1575	1506	1970	1929	1803	1629	1598	1461	1650	1598	1512	1499	1522	1403	1714	1729	1729	1829	1939	1737	2037	1979	1830	1495	1487	1334	1467	1483	1346	1463	1402	1284
-10	0.1	1467	1374	1278	1538	1477	1369	1495	1499	1361	1472	1499	1362	1511	1482	1391	1499	1479	1479	1547	1521	1392	1536	1545	1404	1459	1502	1336	1452	1426	1329	1461	1456	1304
-11	0.01	1417	1302	1224	1450	1383	1307	1510	1450	1303	1490	1450	1311	1464	1501	1346	1496	1476	1476	1467	1500	1339	1484	1470		1443	1501		1427	1450	1334	1375	1533	1170
-12	0.001	1358	1236	1189	1385	1330	1231	1416	1413	1240	1434	1413	1236	1431	1416		1409	1383	1383	1416	1421	1310	1439	1406	1282	1402	1416		1411	1405		1353	1295	1225
0	0	1221	1221	1221	1221	1221	1221	1221	1221	1221	1221	1221	1221	1221	1221	1221	1221	1221	1221	1221	1221	1221	1221	1221	1221	1221	1221	1221	1221	1221	1221	1221	1221	1221
H2Kb-Background-Normalized
		Ndufs6-ALT			Lrrc28-ALT			Nsun2-ALT			Arvcf-ALT			Hsf2(Kb)-ALT			Ova(257)-ALT			Ndufs6-REF			Lrrc28-REF			Nsun2-REF			Arvcf-REF			Hsf2(Kb)-REF
	[Peptide], Log10(nM)	1	2	3	1	2	3	1	2	3	1	2	3	1	2	3	1	2	3	1	2	3	1	2	3	1	2	3	1	2	3	1	2	3
-5	10000	100	100	100	100	100	100	100	100		100	100		100	100		100	100	100	87.9	93.8		99.8	111		8.53	9.7		78.8	75.6		31.7	28.3
-6	1000	63.5	59.4	59.9	84.1	99.4	92.6	64.1	47.5	58.1	47.9	47.5	46.5	27.3	28.6	25.4	87.8	81.7	81.7	73.4	78.5	76.6	91.8	97.7		4.28	3.98	4.68	18.9	10.8		9.89	9
-7	100	23.6	23.8	24.6	50.9	51.9	50.3	29.6	27.1	25.7	27.5	27.1	21.8	9.86	9.76	6.38	44.9	43.4	43.4	39.1	41.9	40.1	56.8	60.4	61.8	4.08	4.3	2.72	5.19	4.58	5.75	5.23	4.26	7.61
-8	10	13.3	13.4	13.7	24.7	26.3	23.4	13.4	13.4	11.9	14.7	13.4	12.2	5.86	5.45	3.9	20.2	19.6	19.6	22.1	23.7	22.2	28.9	30.9	29.4	3.93	4.57	2.03	4.09	4.63	4.02	4.14	2.82	3.9
-9	1	5.68	4.65	4.13	9.6	9.7	8.52	5.77	5.42	3.45	6.4	5.42	4.18	4.88	4.97	3.01	6.81	6.67	6.67	7.88	9.44	7.47	10.5	10.4	8.92	3.87	3.82	2.8	3.67	3.76	3.86	4.25	2.99	4.1
-10	0.1	3.19	2.01	0.83	4.06	3.51	2.17	3.87	3.99	2.01	3.75	3.99	2.03	5.09	4.31	2.81	3.84	3.39	3.39	4.23	3.94	2.48	4.04	4.44	2.68	3.36	4.04	2.85	3.45	2.95	3.34	4.21	3.88	5.4
-11	0.01	2.54	1.06	0.04	2.93	2.22	1.26	4.08	3.29	1.18	4.01	3.29	1.29	4.26	4.63	2.06	3.8	3.35	3.35	3.19	3.67	1.71	3.37	3.41		3.14	4.02		3.07	3.29	3.49	2.7	5.15
-12	0.001	1.78	0.2		2.1	1.49	0.15	2.76	2.76	0.27	3.18	2.76	0.22	3.68	3.22		2.6	2.13	2.13	2.53	2.63	1.29	2.79	2.53	0.89	2.56	2.8		2.84	2.64		2.32	1.22	0.26
0	0	0	0	0	0	0	0	0	0	0	0	0	0	0	0	0	0	0	0	0	0	0	0	0	0	0	0	0	0	0	0	0	0	0
H2-Db, Raw (gMFI)
		Pbk-ALT			Hsf2(Db)-ALT			gp33			Pbk-REF			Hsf2(Db)-REF
	[Peptide], Log10(nM)	1	2	3	1	2	3	1	2	3	1	2	3	1	2	3
-5	10000	6588	6819	6767	3896	3897	3854	4671			6260	6342	6627	3049		3080
-6	1000	6417	6554	6403	3864	3682	3567	4284			5486	5360	5472	2151	1984	2084
-7	100	5694	5708	5514	3394	3333	3390	3887			3084	3211	3123	975	1002	985
-8	10	3884	3824	3929	2505	2533	2510	2956			1115	1127	1166	662	669	673
-9	1	1983	2010	1992	1529	1613	1612	2002			697	733	709	608	621	618
-10	0.1	791	823	816	797	805	796	834			617	622	620	619	615	607
-11	0.01	607	629	640	619	644	622	594			580	584	606	605	572	598
-12	0.001	563	575	579	574	581	585	564			537	574	584	570	557	574
0	0	574	574.4	574	574	574	574	574			574	574.4	574	574	574	574
H2Db-Background-Normalized
		Pbk-ALT			Hsf2(Db)-ALT			gp33			Pbk-REF			Hsf2(Db)-REF
	[Peptide], Log10(nM)	1	2	3		1	2	3	2	3	1	2	3	1	2	3
-5	10000	100	100	100	100	100	100	100			94.5	92.36	97.7	74.5		76.4
-6	1000	97.2	95.76	94.1	99	93.5	91.2	90.6			81.7	76.64	79.1	47.5	42.4	46
-7	100	85.1	82.21	79.8	84.9	83	85.9	80.9			41.7	42.22	41.2	12.1	12.9	12.5
-8	10	55	52.04	54.2	58.1	58.9	59	58.1			8.99	8.849	9.55	2.64	2.85	3.01
-9	1	23.4	22.99	22.9	28.7	31.3	31.6	34.8			2.04	2.539	2.17	1.01	1.4	1.33
-10	0.1	3.6	3.981	3.9	6.7	6.94	6.76	6.34			0.71	0.762	0.74	1.34	1.22	0.99
-11	0.01	0.54	0.874	1.06	1.34	2.09	1.45	0.48			0.09	0.153	0.51	0.92	-0.07	0.72
-12	0.001	-0.19	0.009	0.07	-0.01	0.2	0.32	-0.25			-0.62	-0.01	0.15	-0.13	-0.52	-0.01
0	0	0	0	0	0	0	0	0			0	0	0	0	0	0

[truncated: 8 more sheets: Fig. 4F, Figure5a, Figure5c, Figure5e_f, Extended Data Fig. 1B, Extended Data Fig. 3b, Extended Data Fig. 3c, Extended_data_Fig7]
